# Supplementary material for: The Plastid Genome of Deschampsia cespitosa (Poaceae)
Source: Molecules. 2019 Jan 9;24(2):216. doi: 10.3390/molecules24020216 (PMC6359331; doi:10.3390/molecules24020216)
Supplement: Supplementary file 1 [file molecules-24-00216-s001.zip]

Archive with 7 entries (6 files):
- molecules-401694-supplementary material/
- molecules-401694-supplementary material/Suppl-Figure 1.pdf
- molecules-401694-supplementary material/Suppl-Table 1.pdf
- molecules-401694-supplementary material/Suppl-Table 2.pdf
- molecules-401694-supplementary material/Suppl-Table 3.pdf
- molecules-401694-supplementary material/Suppl-Table 4.pdf
- molecules-401694-supplementary material/Suppl-Table 5.pdf
